# Supplementary material for: The Hypotensive and Vasodilatory Effects Observed in Rats Exposed to Chiranthodendron pentadactylon Larreat Flowers Can Be Attributed to Cyanidin 3-O-Glucoside
Source: Molecules. 2023 Nov 22;28(23):7698. doi: 10.3390/molecules28237698 (PMC10707424; doi:10.3390/molecules28237698)
Supplement: Supplementary file 1 [file molecules-28-07698-s001.zip]

Archive with 1 entries (1 files):
- molecules-2708016-supplementary.pdf
